# Supplementary material for: Optical Genome Mapping: A Promising New Tool to Assess Genomic Complexity in Chronic Lymphocytic Leukemia (CLL)
Source: Cancers (Basel). 2022 Jul 11;14(14):3376. doi: 10.3390/cancers14143376 (PMC9317182; doi:10.3390/cancers14143376)
Supplement: Supplementary file 1 [file cancers-14-03376-s001.zip]

Archive with 2 entries (2 files):
- cancers-1793703-Supplementary Figures.pdf
- cancers-1793703-Supplementary Tables.xlsx
